# Supplementary material for: Cheesecake Customized Using Juice and By-Products from Prickly Pears: A Case Study of Recycling and Environmental Impact Evaluation
Source: Foods. 2025 Mar 26;14(7):1159. doi: 10.3390/foods14071159 (PMC11988937; doi:10.3390/foods14071159)
Supplement: Supplementary file 1 [file foods-14-01159-s001.zip]

Archive with 1 entries (1 files):
- foods-3529246-supplementary.pdf
